# Supplementary material for: Molecular Iodine Exhibited Differential Antiproliferative Actions in Progenitor and Stem Populations from Chemoresistant Cancer Cells
Source: Int J Mol Sci. 2025 Apr 24;26(9):4020. doi: 10.3390/ijms26094020 (PMC12072113; doi:10.3390/ijms26094020)
Supplement: Supplementary file 1 [file ijms-26-04020-s001.zip]

Archive with 1 entries (1 files):
- ijms-3562466-supplementary.pdf
